# Supplementary material for: Ecomorphology of Neotropical Electric Fishes: An Integrative Approach to Testing the Relationships between Form, Function, and Trophic Ecology
Source: Integr Org Biol. 2019 Jul 2;1(1):obz015. doi: 10.1093/iob/obz015 (PMC7671154; doi:10.1093/iob/obz015)
Supplement: obz015_Supplementary_Data [file obz015_supplementary_data.zip]

Archive with 6 entries (6 files):
- Supplementary Figure 3.pdf
- Supplementary Methods.docx
- Supplementary Table 1.xlsx
- Supplementary Table 2.xlsx
- Supplementary Table 3.xlsx
- Supplementary Table 4.xlsx
