# Supplementary material for: Ecomorphology of Neotropical Electric Fishes: An Integrative Approach to Testing the Relationships between Form, Function, and Trophic Ecology
Source: Integr Org Biol. 2019 Jul 2;1(1):obz015. doi: 10.1093/iob/obz015 (PMC7671154; doi:10.1093/iob/obz015)
Supplement: obz015_Supplementary_Data [file obz015_supplementary_data.zip › Supplementary Table 1.xlsx]

## Sheet: Sheet1
Supplementary Table 1. Materials examined for 11 species of Navajini for morphological analyses, and stable isotope analyses.
Species	Morphology (n)	Isotopes (n)
Apteronotus bonapartii	4	2
Compsaraia samueli	15	18
Sternarchella duccis	3	3
Sternarchella raptor	4	5
Porotergus duende	7	4
Porotergus gimbelli	3	6
Sternarchella calhamazon	10	13
Sternarchella orthos	8	5
Sternarchogiton nattereri	5	15
Sternarchogiton porcinum	4	2
Sternarchogiton preto	2	1
