# Supplementary material for: Ecomorphology of Neotropical Electric Fishes: An Integrative Approach to Testing the Relationships between Form, Function, and Trophic Ecology
Source: Integr Org Biol. 2019 Jul 2;1(1):obz015. doi: 10.1093/iob/obz015 (PMC7671154; doi:10.1093/iob/obz015)
Supplement: obz015_Supplementary_Data [file obz015_supplementary_data.zip › Supplementary Table 2.xlsx]

## Sheet: Sheet1
Supplementary Table 2. Landmark descriptions for the three-dimensional geometric morphometric analysis of skull shape.
Landmark #	Landmark description
1	Mesethmoid-Anterior-most tip
2	Mesethmoid - ventral ethmoid-mesethmoid ventral margin
3	Ventral ethmoid- ventral ethmoid-parasphenoid margin
4	Ventral ethmoid - ventral ethmoid-mesethmoid dorsal margin
5	Frontal-mesethmoid-frontal margin
6	Orbitosphenoid-anterior-most orbitosphenoid-frontal margin
7	Orbitosphenoid -anterior-most orbitosphenoid-parasphenoid margin
8	Pterosphenoid- orbitosphenoid-pterosphenoid-frontal margin
9	Pterosphenoid- orbitosphenoid-pterosphenoid ventral margin
10	Parasphenoid- posterior -most orbitosphenoid-parasphenoid margin
11	Parasphenoid-pterosphenoid-parasphenoid margin
12	Parietal- lateral-most parietal-frontal suture
13	Prootic- Prootic foramen
14	Supraoccipital- posterior-most projection of supraoccipital crest
15	Supraoccipital- exoccipital-supraoccipital margin
16	Basioccipital- posterior-ventral-most point of basioccipital
17	Basioccipital- posterior-most-parasphenoid-basiocciptal margin
18	Frontal-anterior-most segment of anterior fontanel
19	Frontal-posterior-most segment of anterior fontanel
20	Frontal-Anterior-most segment of posterior fontanel
21	Parietal-Posterior-most segment of anterior fontanel
22	Dentary - Anterior-most tooth
23	Dentary - Dorsal-most-dentary-angular-margin
24	Angular- Center of Jaw joint
25	Retroarticular - Posterior-ventral-most point on retroarticular
