# Supplementary material for: Ecomorphology of Neotropical Electric Fishes: An Integrative Approach to Testing the Relationships between Form, Function, and Trophic Ecology
Source: Integr Org Biol. 2019 Jul 2;1(1):obz015. doi: 10.1093/iob/obz015 (PMC7671154; doi:10.1093/iob/obz015)
Supplement: obz015_Supplementary_Data [file obz015_supplementary_data.zip › Supplementary Table 3.xlsx]

## Sheet: Sheet1
Supplementary Table 3. Pairwise p-value comparison of δ13C values (above diagonal) and trophic position (below diagonal) for 10 Navajini species collected near Iquitos, Peru. Bold values indicate significance (p <0.05). Note a single specimen of Sternarchogiton preto was analyzed, which was excluded from this analysis.
	C. samueli	S. duccis	S. raptor	P. duende	P. gimbeli	S. calhamazon	S. nattereri	S. orthos	S. porcinum	A. bonapartii
C. samueli	1	0.989	0.029	0.024	0.991	0.927	0.737	0.339	0.194	<0.001
S. duccis	<0.001	1	0.881	0.784	0.999	1	1	0.999	0.122	0.202
S. raptor	0.005	0.2	1	0.999	0.298	0.361	0.483	0.99	<0.001	0.841
P. duende	<0.001	<0.001	<0.001	1	0.221	0.27	0.368	0.957	0.008	0.946
P. gimbeli	0.9	<0.001	<0.001	<0.001	1	0.999	0.999	0.911	0.076	0.027
S. calhamazon	0.317	<0.001	0.494	<0.001	0.028	1	0.999	0.955	0.044	0.034
S. nattereri	<0.001	<0.001	<0.001	<0.001	<0.001	<0.001	1	0.987	0.026	0.0494
S. orthos	0.995	<0.001	<0.001	<0.001	0.999	0.203	<0.001	1	0.009	0.343
S. porcinum	<0.001	<0.001	0.999	0.999	0.007	<0.001	0.999	0.008	1	0.001
A. bonapartii	<0.001	<0.001	<0.001	0.05	<0.001	<0.001	0.267	<0.001	0.267	1
