# Supplementary material for: Ecomorphology of Neotropical Electric Fishes: An Integrative Approach to Testing the Relationships between Form, Function, and Trophic Ecology
Source: Integr Org Biol. 2019 Jul 2;1(1):obz015. doi: 10.1093/iob/obz015 (PMC7671154; doi:10.1093/iob/obz015)
Supplement: obz015_Supplementary_Data [file obz015_supplementary_data.zip › Supplementary Table 4.xlsx]

## Sheet: Sheet1
Supplementary Table 4. Results from fitting Performance models (summarized as mean values across the 1000 stochastic character maps). Models are ranked from best to worst, according to AICc (small-sample corrected AIC) scores. ΔAICc scores indicate differences between the candidate model and the best-fitting model.
Model (CMA)	AICc	ΔAICc	Std error
OU1	-17.4839	0	6.29456e-15
BM	-13.9727	3.51122	0.16025
OUM	-7.69107	9.79285	0.0633127
Model (OMA)	AICc	ΔAICc	Std error
OU1	-5.00064	0	1.23643e-15
OUM	3.58849	8.58913	0.0218548
BM	4.84134	9.84198	0.149555
